# Supplementary material for: The Beneficial Impact of Zinc Supplementation on the Vascular Tissue of the Abdominal Aorta under Repeated Intoxication with Cadmium: A Study in an In Vivo Experimental Model
Source: Nutrients. 2022 Sep 30;14(19):4080. doi: 10.3390/nu14194080 (PMC9570965; doi:10.3390/nu14194080)
Supplement: Supplementary file 1 [file nutrients-14-04080-s001.zip]

Archive with 1 entries (1 files):
- nutrients-1917826-supplementary.pdf
